# Supplementary material for: Investigating the demographic history of Japan using ancient oral microbiota
Source: Philos Trans R Soc Lond B Biol Sci. 2020 Oct 5;375(1812):20190578. doi: 10.1098/rstb.2019.0578 (PMC7702792; doi:10.1098/rstb.2019.0578)
Supplement: Supplementary tables S1-S7 [file rstb20190578supp1.xlsx]

## Sheet: Sheet1
SI_Table 1.	Metadata of the ancient Japanese dental calculus samples used in the study.
SI_Table 2.	Sequencing results and statistics for ancient samples used in the study. Sequence numbers are for collapsed (merged) reads.
SI_Table 3.	Speices identified in the extraction blank controls.
SI_Table 4.	Percentage of species-level classified reads remaining after filtering by species found in extraction blank controls.
SI_Table 5.	List of species remaining after filtering by species found in extraction blank controls.
SI_Table 6.	The number of collapsed (merged) reads mapped to the Anaerolineaceae sp. oral taxon 439 genome.
SI_Table 7.	Details of the SourceTracker analysis.

## Sheet: SI_Table_1
#SampleID	SpecificLocal	Culture	ToothType	ToothSurface	IndividualSex	Perio	Caries
18015_Japan_Jomon_1	Miyano	Jomon	Premolar	Buccal	Male	Y	N
18016_Japan_Jomon_2	Ikawazu	Jomon	Incisor	Buccal	Male	N	N
18017_Japan_Jomon_3	Miyano	Jomon	Unknown	Buccal	Male	N	Y
18018_Japan_Jomon_4	Miyano	Jomon	Molar	Buccal	Male	N	N
18019_Japan_Jomon_5	Ebishima	Jomon	Premolar	Lingual	Male	N	N
18020_Japan_Edo_1	Tokyo	Edo	Premolar	NA	Female	Y	Y
18021_Japan_Edo_2	Tokyo	Edo	Canine	Lingual	Female	Y	Y
18022_Japan_Edo_3	Tokyo	Edo	Unknown	Lingual	Male	N	N
18023_Japan_Edo_4	Tokyo	Edo	Canine	Buccal	Male	N	N
18024_Japan_Edo_5	Tokyo	Edo	Molar	Lingual	Male	N	N
18025_Japan_Edo_6	Tokyo	Edo	Premolar	Lingual	Female	Y	Y
18026_Japan_Edo_7	Tokyo	Edo	Molar	Lingual	Male	N	N
18027_Japan_Edo_8	Tokyo	Edo	Molar	Lingual	Female	Y	Y
18032_Japan_Edo_9	Tokyo	Edo	Molar	Lingual	Female	Y	N
18033_Japan_Edo_10	Tokyo	Edo	Molar	Buccal	Male	N	N

## Sheet: SI_Table_2
Sample	Total_sequences	mean_sequence_length	%GC
A18015_Japan_Jomon_1	8298740	83	50
A18016_Japan_Jomon_2	8759061	67	50
A18017_Japan_Jomon_3	2925395	62	50
A18018_Japan_Jomon_4	7874103	68	52
A18019_Japan_Jomon_5	7860846	100	60
A18020_Japan_Edo_1	10384045	69	47
A18021_Japan_Edo_2	12466745	75	48
A18022_Japan_Edo_3	7710958	81	55
A18023_Japan_Edo_4	21890278	76	44
A18024_Japan_Edo_5	8437611	126	43
A18025_Japan_Edo_6	15992275	83	50
A18026_Japan_Edo_7	11617178	89	53
A18027_Japan_Edo_8	5279649	71	44
A18032_Japan_Edo_9	11351244	70	48
A18033_Japan_Edo_10	11089998	77	50
Mean	1.01292e+07	79.8	49.6
SD	4.49157e+06	16.0455	4.42073

## Sheet: SI_Table_3
Taxa	18014_EBC_E14	18031_EBC_E15
Chryseobacterium bovis	0	297
Cloacibacterium normanense	0	3681
Flavobacterium sasangense	0	507
Riemerella anatipestifer	0	1019
Sphingobacterium spiritivorum	0	523
Brevundimonas diminuta	0	548
Aureimonas sp. AU20	0	1122
Bradyrhizobium lablabi	0	381
Bradyrhizobium sp. ORS 285	0	794
Nitrospirillum amazonense	0	1460
Rickettsia akari	0	736
Altererythrobacter dongtanensis	0	1283
Altererythrobacter marensis	0	1809
Porphyrobacter colymbi	0	1502
Sphingobium yanoikuyae	0	2140
Sphingopyxis macrogoltabida	0	1357
Burkholderia sp. K24	0	439
Acidovorax sp. GW101-3H11	0	430
Alicycliphilus denitrificans	0	2046
Caenimonas sp. SL110	0	1808
Comamonas aquatica	0	879
Comamonas testosteroni	0	12587
Diaphorobacter polyhydroxybutyrativorans	0	6149
Rubrivivax gelatinosus	0	2017
Thiomonas bhubaneswarensis	0	592
Shewanella sp. ANA-3	0	807
Enterobacter cloacae	0	2557
Escherichia coli	0	5991
Klebsiella pneumoniae	0	515
Solimonas flava	0	1250
Halomonas sp. HG01	0	292
Acinetobacter baumannii	0	2963
Acinetobacter haemolyticus	0	585
Acinetobacter johnsonii	0	786
Acinetobacter junii	0	7137
Acinetobacter lwoffii	0	719
Acinetobacter parvus	0	1137
Acinetobacter schindleri	0	849
Acinetobacter venetianus	0	11175
Moraxella osloensis	0	721
Psychrobacter sp. 1501(2011)	0	1006
Psychrobacter sp. SHUES1	0	1251
Pseudomonas aeruginosa	0	2597
Pseudomonas mendocina	0	3589
Pseudomonas oleovorans	0	570
Pseudomonas pseudoalcaligenes	0	4496
Pseudomonas azotifigens	0	758
Pseudomonas bauzanensis	0	441
Pseudomonas fluorescens	0	667
Pseudomonas tolaasii	551	0
Pseudomonas putida	0	6185
Pseudomonas saudiphocaensis	0	1293
Pseudomonas sp. HMSC08G10	0	3684
Pseudomonas sp. Root562	0	1103
Pseudoxanthomonas sp. Root65	0	1155
Stenotrophomonas maltophilia	0	2053
Verrucomicrobia bacterium IMCC26134	0	854
Actinomyces sp. oral taxon 848	0	800
Corynebacterium pseudogenitalium	0	315
Nocardia sp. Root136	0	6573
Tsukamurella paurometabola	0	2212
Phycicoccus sp. Soil803	0	585
Tetrasphaera sp. Soil756	0	628
Microbacterium chocolatum	0	1505
Arthrobacter sp. I3	26	0
Kocuria palustris	0	872
Kocuria rhizophila	0	1102
Actinoplanes friuliensis	0	847
Nocardioides sp. J54	0	668
Cutibacterium acnes	0	4479
Amycolatopsis lexingtonensis	0	1640
Pseudonocardia sp. HH130630-07	0	949
Prochlorothrix hollandica	321	0
Enterococcus faecalis	1062	11894
Enterococcus faecium	6688	17752
Lactobacillus crispatus	16	0
Pediococcus acidilactici	41	340
Lactococcus piscium	0	1130
Streptococcus sanguinis	0	566
Peptostreptococcus anaerobius	0	916
Acetivibrio ethanolgignens	0	843
Carboxydothermus pertinax	0	847
Methanosarcina barkeri	0	355

## Sheet: SI_Table_4
Sample	% reads after filtering
18025_Japan_Edo_6	97
18021_Japan_Edo_2	98
18020_Japan_Edo_1	95
18024_Japan_Edo_5	98
18026_Japan_Edo_7	98
18017_Japan_Jomon_3	94
18023_Japan_Edo_4	88
18032_Japan_Edo_9	97
18019_Japan_Jomon_5	90
18033_Japan_Edo_10	97
18018_Japan_Jomon_4	97
18015_Japan_Jomon_1	92
18027_Japan_Edo_8	96
18016_Japan_Jomon_2	99
18022_Japan_Edo_3	71
mean	93.8

## Sheet: SI_Table_5
Taxon
Endomicrobium proavitum
Bacteroides pyogenes
Proteiniphilum acetatigenes
Proteiniphilum saccharofermentans
Petrimonas mucosa
Porphyromonas gingivalis
Porphyromonas sp. KLE 1280
Prevotella saccharolytica
Prevotella sp. oral taxon 472
Tannerella forsythia
Phocaeicola abscessus
Asinibacterium sp. OR53
Niastella koreensis
Chitinophagaceae bacterium IBVUCB2
Capnocytophaga granulosa
Capnocytophaga ochracea
Capnocytophaga sp. ChDC OS43
Capnocytophaga sp. oral taxon 329
Bacteroidetes oral taxon 274
Fusobacterium hwasookii
Fusobacterium nucleatum
Leptotrichia buccalis
Leptotrichia sp. oral taxon 212
Streptobacillus moniliformis
Nitrospira cf. moscoviensis SBR1015
Bradyrhizobium elkanii
Bradyrhizobium erythrophlei
Rhodopseudomonas palustris
Devosia sp. A16
Rhodoplanes sp. Z2-YC6860
Enhydrobacter aerosaccus
Reyranella massiliensis
Sphingomonas jaspsi
Lautropia mirabilis
Brachymonas chironomi
Hydrogenophaga sp. RAC07
Ottowia sp. oral taxon 894
Polaromonas glacialis
Polaromonas naphthalenivorans
Polaromonas sp. JS666
Ramlibacter tataouinensis
Variovorax paradoxus
Herminiimonas arsenicoxydans
Rhizobacter sp. Root404
Eikenella corrodens
Kingella denitrificans
Neisseria elongata
Neisseria meningitidis
Neisseria sicca
Neisseria sp. HMSC072F04
Neisseria sp. oral taxon 014
Betaproteobacteria bacterium GR16-43
Desulfobulbus elongatus
Desulfobulbus propionicus
Desulfomicrobium orale
Sorangium cellulosum
Campylobacter gracilis
Cardiobacterium hominis
Cardiobacterium valvarum
Immundisolibacter cernigliae
Aggregatibacter aphrophilus
Aggregatibacter segnis
Haemophilus parainfluenzae
Gemmata sp. SH-PL17
Singulisphaera acidiphila
Planctomyces sp. SH-PL14
Treponema denticola
Treponema lecithinolyticum
Treponema maltophilum
Treponema pedis
Treponema socranskii
Aminomonas paucivorans
Cloacibacillus porcorum
Fretibacterium fastidiosum
Jonquetella anthropi
Ilumatobacter coccineus
Candidatus Microthrix parvicella
Actinobaculum sp. oral taxon 183
Actinomyces cardiffensis
Actinomyces dentalis
Actinomyces georgiae
Actinomyces gerencseriae
Actinomyces glycerinitolerans
Actinomyces israelii
Actinomyces johnsonii
Actinomyces massiliensis
Actinomyces meyeri
Actinomyces naeslundii
Actinomyces odontolyticus
Actinomyces oris
Actinomyces radicidentis
Actinomyces slackii
Actinomyces sp. HPA0247
Actinomyces sp. oral taxon 170
Actinomyces sp. oral taxon 414
Actinomyces sp. oral taxon 448
Actinomyces sp. oral taxon 849
Actinomyces sp. oral taxon 877
Actinomyces timonensis
Actinomyces urogenitalis
Gardnerella vaginalis
Corynebacterium durum
Corynebacterium matruchotii
Rothia aeria
Nocardioides dokdonensis
Nocardioides sp. CF8
Nocardioides sp. Leaf307
Nocardioides sp. Root122
Pimelobacter simplex
Propionibacterium acidifaciens
Propionibacterium freudenreichii
Propionibacterium sp. oral taxon 192
Atopobium sp. oral taxon 810
Olsenella provencensis
Olsenella sp. kh2p3
Olsenella sp. Marseille-P2300
Olsenella sp. oral taxon 807
Olsenella uli
Coriobacteriaceae bacterium 68-1-3
Slackia exigua
Conexibacter woesei
Anaerolineaceae bacterium oral taxon 439
Gemella morbillorum
Abiotrophia defectiva
Abiotrophia sp. HMSC24B09
Granulicatella adiacens
Streptococcus anginosus
Streptococcus constellatus
Streptococcus intermedius
Streptococcus cristatus
Streptococcus gordonii
Streptococcus oralis
Streptococcus pneumoniae
Streptococcus sp. DD04
Streptococcus sp. HMSC061D01
Clostridium botulinum
Clostridium sp. ATCC BAA-442
Clostridium sp. BNL1100
Clostridium sp. SY8519
Geosporobacter ferrireducens
Inediibacterium massiliense
Anaerovorax odorimutans
Anaerofustis stercorihominis
Eubacterium limosum
Pseudoramibacter alactolyticus
Hungateiclostridium thermocellum
Blautia producta
Catonella morbi
Johnsonella ignava
Lachnoanaerobaculum saburreum
Lachnoanaerobaculum sp. OBRC5-5
Oribacterium sp. oral taxon 078
Shuttleworthia satelles
Lachnospiraceae bacterium oral taxon 500
Clostridioides difficile
Filifactor alocis
Peptoanaerobacter stomatis
Peptostreptococcaceae bacterium oral taxon 113
Angelakisella massiliensis
Ruminococcus albus
Ruminococcus flavefaciens
Ruminococcaceae bacterium CPB6
Eggerthia catenaformis
Selenomonas noxia
Selenomonas ruminantium
Selenomonas sp. oral taxon 138
Selenomonas sp. oral taxon 892
Selenomonas sputigena
Murdochiella vaginalis
Parvimonas micra
Peptoniphilus indolicus
Peptoniphilus sp. oral taxon 386
Dethiosulfatibacter aminovorans
Tissierellia bacterium KA00581
Candidatus Saccharibacteria oral taxon TM7x
Candidatus Methanomethylophilus alvus
Thermoplasmatales archaeon BRNA1
Methanobrevibacter arboriphilus
Methanobrevibacter millerae
Methanobrevibacter olleyae
Methanobrevibacter oralis
Methanobrevibacter ruminantium
Methanobrevibacter smithii
Methanobrevibacter sp. AbM4
Methanobrevibacter sp. YE315
Methanobrevibacter wolinii
archaeon

## Sheet: SI_Table_6
Reads mapping to Anaerolineaceae sp. oral taxon 439
Sample	# reads mapped	% of total reads
A12056_ELSIDRON1	968332	0.00470405
A18015_Japan_Jomon_1	239408	0.0288487
A18016_Japan_Jomon_2	1042279	0.118994
A18017_Japan_Jomon_3	91686	0.0313414
A18018_Japan_Jomon_4	777504	0.0987419
A18019_Japan_Jomon_5	14029	0.00178467
A18020_Japan_Edo_1	246808	0.023768
A18021_Japan_Edo_2	1123404	0.0901121
A18022_Japan_Edo_3	10840	0.00140579
A18023_Japan_Edo_4	334920	0.0152999
A18024_Japan_Edo_5	117242	0.0138952
A18025_Japan_Edo_6	695525	0.0434913
A18026_Japan_Edo_7	291068	0.025055
A18027_Japan_Edo_8	140972	0.026701
A18032_Japan_Edo_9	374160	0.032962
A18033_Japan_Edo_10	308222	0.0277928

## Sheet: SI_Table_7
#SampleID	BarcodeSequence	LinkerPrimerSequence	Env	SourceSink	Description	Proportion_Calculus	Proportion_SD_Calculus	Proportion_Human.gut	Proportion_SD_Human.gut	Proportion_Plaque	Proportion_SD_Plaque	Proportion_Saliva	Proportion_SD_Saliva	Proportion_Skin	Proportion_SD_Skin	Proportion_Soil	Proportion_SD_Soil	Proportion_Unknown	Proportion_SD_Unknown	Proportion_This_Env	Proportion_SD_This_Env
18015.Japan.Jomon.1	NA	NA	Calculus	sink	Eisenhofer.etal.2020	0.821649	0.0429347	0	0	0.178351	0.0429347	0	0	0	0	0	0	0	0	0.821649	0.0429347
18016.Japan.Jomon.2	NA	NA	Calculus	sink	Eisenhofer.etal.2020	1	0	0	0	0	0	0	0	0	0	0	0	0	0	1	0
18017.Japan.Jomon.3	NA	NA	Calculus	sink	Eisenhofer.etal.2020	0.971579	0.0243348	0	0	0.0136842	0.0253264	0.0115789	0.0201258	0	0	0	0	0.00315789	0.00508469	0.971579	0.0243348
18018.Japan.Jomon.4	NA	NA	Calculus	sink	Eisenhofer.etal.2020	0.992857	0.00688724	0	0	0	0	0.00102041	0.00322682	0	0	0	0	0.00612246	0.00713477	0.992857	0.00688724
18020.Japan.Early.1	NA	NA	Calculus	sink	Eisenhofer.etal.2020	0.872449	0.0251103	0	0	0	0	0	0	0	0	0	0	0.127551	0.0251103	0.872449	0.0251103
18021.Japan.Early.2	NA	NA	Calculus	sink	Eisenhofer.etal.2020	0.968	0.0113529	0	0	0	0	0	0	0.001	0.00316228	0	0	0.031	0.0128668	0.968	0.0113529
18022.Japan.Early.3	NA	NA	Calculus	sink	Eisenhofer.etal.2020	0.314141	0.0526912	0	0	0.685859	0.0526912	0	0	0	0	0	0	0	0	0.314141	0.0526912
18023.Japan.Early.4	NA	NA	Calculus	sink	Eisenhofer.etal.2020	0.714286	0.0435587	0	0	0	0	0	0	0.00102041	0.00322682	0	0	0.284694	0.0444656	0.714286	0.0435587
18024.Japan.Early.5	NA	NA	Calculus	sink	Eisenhofer.etal.2020	0.958163	0.0147871	0	0	0	0	0	0	0	0	0	0	0.0418367	0.0147871	0.958163	0.0147871
18025.Japan.Early.6	NA	NA	Calculus	sink	Eisenhofer.etal.2020	0.995833	0.00728339	0	0	0	0	0.00208333	0.00658807	0	0	0	0	0.00208334	0.00439207	0.995833	0.00728339
18026.Japan.Early.7	NA	NA	Calculus	sink	Eisenhofer.etal.2020	1	0	0	0	0	0	0	0	0	0	0	0	0	0	1	0
18027.Japan.Early.8	NA	NA	Calculus	sink	Eisenhofer.etal.2020	0.908	0.0209762	0	0	0	0	0.001	0.00316228	0	0	0	0	0.091	0.0213177	0.908	0.0209762
18032.Japan.Early.9	NA	NA	Calculus	sink	Eisenhofer.etal.2020	0.99697	0.00487925	0	0	0	0	0	0	0	0	0	0	0.0030303	0.00487925	0.99697	0.00487925
18033.Japan.Early.10	NA	NA	Calculus	sink	Eisenhofer.etal.2020	0.963265	0.00860485	0	0	0	0	0	0	0	0	0	0	0.0367347	0.00860485	0.963265	0.00860485
AFR.EBC.13344.lGGCAG.rCTCGA.R1.1.5Mss	NA	NA	Calculus	source	Weyrich.etal.2017	NA	NA	NA	NA	NA	NA	NA	NA	NA	NA	NA	NA	NA	NA	NA	NA
ELSIDRON1L7.lTACTG.rCTCGA.R1.1.5Mss	NA	NA	Calculus	source	Weyrich.etal.2017	NA	NA	NA	NA	NA	NA	NA	NA	NA	NA	NA	NA	NA	NA	NA	NA
ELSIDRON2L7.lACTGT.rCTCGA.R1.1.5Mss	NA	NA	Calculus	source	Weyrich.etal.2017	NA	NA	NA	NA	NA	NA	NA	NA	NA	NA	NA	NA	NA	NA	NA	NA
SPYNEWL8.lGTACC.rCTCGA.R1.1.5Mss	NA	NA	Calculus	source	Weyrich.etal.2017	NA	NA	NA	NA	NA	NA	NA	NA	NA	NA	NA	NA	NA	NA	NA	NA
SPYOLD.L7L8.lGTACC.rCTCGA.R1.1.5Mss	NA	NA	Calculus	source	Weyrich.etal.2017	NA	NA	NA	NA	NA	NA	NA	NA	NA	NA	NA	NA	NA	NA	NA	NA
SRR6877282.1.1.5Mss	NA	NA	Calculus	source	Mann.etal.2017	NA	NA	NA	NA	NA	NA	NA	NA	NA	NA	NA	NA	NA	NA	NA	NA
SRR6877284.1.1.5Mss	NA	NA	Calculus	source	Mann.etal.2017	NA	NA	NA	NA	NA	NA	NA	NA	NA	NA	NA	NA	NA	NA	NA	NA
SRR6877286.1.1.5Mss	NA	NA	Calculus	source	Mann.etal.2017	NA	NA	NA	NA	NA	NA	NA	NA	NA	NA	NA	NA	NA	NA	NA	NA
SRR6877288.1.1.5Mss	NA	NA	Calculus	source	Mann.etal.2017	NA	NA	NA	NA	NA	NA	NA	NA	NA	NA	NA	NA	NA	NA	NA	NA
SRR6877290.1.1.5Mss	NA	NA	Calculus	source	Mann.etal.2017	NA	NA	NA	NA	NA	NA	NA	NA	NA	NA	NA	NA	NA	NA	NA	NA
SRR6877292.1.1.5Mss	NA	NA	Calculus	source	Mann.etal.2017	NA	NA	NA	NA	NA	NA	NA	NA	NA	NA	NA	NA	NA	NA	NA	NA
SRR6877310.1.1.5Mss	NA	NA	Calculus	source	Mann.etal.2017	NA	NA	NA	NA	NA	NA	NA	NA	NA	NA	NA	NA	NA	NA	NA	NA
SRR6877312.1.1.5Mss	NA	NA	Calculus	source	Mann.etal.2017	NA	NA	NA	NA	NA	NA	NA	NA	NA	NA	NA	NA	NA	NA	NA	NA
SRR6877323.1.1.5Mss	NA	NA	Calculus	source	Mann.etal.2017	NA	NA	NA	NA	NA	NA	NA	NA	NA	NA	NA	NA	NA	NA	NA	NA
SRR6877393.1.1.5Mss	NA	NA	Calculus	source	Mann.etal.2017	NA	NA	NA	NA	NA	NA	NA	NA	NA	NA	NA	NA	NA	NA	NA	NA
ERR011323.1.1.5Mss	NA	NA	Human.gut	source	Ormerod.etal.2016	NA	NA	NA	NA	NA	NA	NA	NA	NA	NA	NA	NA	NA	NA	NA	NA
ERR2162202.1.1.5Mss	NA	NA	Human.gut	source	Gopalakrishnan.etal.2018	NA	NA	NA	NA	NA	NA	NA	NA	NA	NA	NA	NA	NA	NA	NA	NA
ERR2162205.1.1.5Mss	NA	NA	Human.gut	source	Gopalakrishnan.etal.2018	NA	NA	NA	NA	NA	NA	NA	NA	NA	NA	NA	NA	NA	NA	NA	NA
ERR2162208.1.1.5Mss	NA	NA	Human.gut	source	Gopalakrishnan.etal.2018	NA	NA	NA	NA	NA	NA	NA	NA	NA	NA	NA	NA	NA	NA	NA	NA
ERR2162209.1.1.5Mss	NA	NA	Human.gut	source	Gopalakrishnan.etal.2018	NA	NA	NA	NA	NA	NA	NA	NA	NA	NA	NA	NA	NA	NA	NA	NA
ERR2162211.1.1.5Mss	NA	NA	Human.gut	source	Gopalakrishnan.etal.2018	NA	NA	NA	NA	NA	NA	NA	NA	NA	NA	NA	NA	NA	NA	NA	NA
ERR2162212.1.1.5Mss	NA	NA	Human.gut	source	Gopalakrishnan.etal.2018	NA	NA	NA	NA	NA	NA	NA	NA	NA	NA	NA	NA	NA	NA	NA	NA
ERR2162215.1.1.5Mss	NA	NA	Human.gut	source	Gopalakrishnan.etal.2018	NA	NA	NA	NA	NA	NA	NA	NA	NA	NA	NA	NA	NA	NA	NA	NA
ERR2162216.1.1.5Mss	NA	NA	Human.gut	source	Gopalakrishnan.etal.2018	NA	NA	NA	NA	NA	NA	NA	NA	NA	NA	NA	NA	NA	NA	NA	NA
ERR2162220.1.1.5Mss	NA	NA	Human.gut	source	Gopalakrishnan.etal.2018	NA	NA	NA	NA	NA	NA	NA	NA	NA	NA	NA	NA	NA	NA	NA	NA
ERR2162221.1.1.5Mss	NA	NA	Human.gut	source	Gopalakrishnan.etal.2018	NA	NA	NA	NA	NA	NA	NA	NA	NA	NA	NA	NA	NA	NA	NA	NA
ERR321065.1.1.5Mss	NA	NA	Human.gut	source	Gopalakrishnan.etal.2018	NA	NA	NA	NA	NA	NA	NA	NA	NA	NA	NA	NA	NA	NA	NA	NA
SRR1929408.1.1.5Mss	NA	NA	Human.gut	source	Rampelli.etal.2017	NA	NA	NA	NA	NA	NA	NA	NA	NA	NA	NA	NA	NA	NA	NA	NA
SRR1930121.1.1.5Mss	NA	NA	Human.gut	source	Rampelli.etal.2017	NA	NA	NA	NA	NA	NA	NA	NA	NA	NA	NA	NA	NA	NA	NA	NA
SRR1930123.1.1.5Mss	NA	NA	Human.gut	source	Rampelli.etal.2017	NA	NA	NA	NA	NA	NA	NA	NA	NA	NA	NA	NA	NA	NA	NA	NA
SRR1930141.1.1.5Mss	NA	NA	Human.gut	source	Rampelli.etal.2017	NA	NA	NA	NA	NA	NA	NA	NA	NA	NA	NA	NA	NA	NA	NA	NA
SRR1930145.1.1.5Mss	NA	NA	Human.gut	source	Rampelli.etal.2017	NA	NA	NA	NA	NA	NA	NA	NA	NA	NA	NA	NA	NA	NA	NA	NA
SRR1931170.1.1.5Mss	NA	NA	Human.gut	source	Rampelli.etal.2017	NA	NA	NA	NA	NA	NA	NA	NA	NA	NA	NA	NA	NA	NA	NA	NA
SRR1931173.1.1.5Mss	NA	NA	Human.gut	source	Rampelli.etal.2017	NA	NA	NA	NA	NA	NA	NA	NA	NA	NA	NA	NA	NA	NA	NA	NA
SRR1952513.1.1.5Mss	NA	NA	Plaque	source	Lloyd.Price.etal.2017	NA	NA	NA	NA	NA	NA	NA	NA	NA	NA	NA	NA	NA	NA	NA	NA
SRR1952567.1.1.5Mss	NA	NA	Plaque	source	Lloyd.Price.etal.2017	NA	NA	NA	NA	NA	NA	NA	NA	NA	NA	NA	NA	NA	NA	NA	NA
SRR1952611.1.1.5Mss	NA	NA	Plaque	source	Lloyd.Price.etal.2017	NA	NA	NA	NA	NA	NA	NA	NA	NA	NA	NA	NA	NA	NA	NA	NA
SRR1952623.1.1.5Mss	NA	NA	Plaque	source	Lloyd.Price.etal.2017	NA	NA	NA	NA	NA	NA	NA	NA	NA	NA	NA	NA	NA	NA	NA	NA
SRR2240834.1.1.5Mss	NA	NA	Plaque	source	Lloyd.Price.etal.2017	NA	NA	NA	NA	NA	NA	NA	NA	NA	NA	NA	NA	NA	NA	NA	NA
SRR2240920.1.1.5Mss	NA	NA	Plaque	source	Lloyd.Price.etal.2017	NA	NA	NA	NA	NA	NA	NA	NA	NA	NA	NA	NA	NA	NA	NA	NA
SRR3586059.1.1.5Mss	NA	NA	Plaque	source	Lloyd.Price.etal.2017	NA	NA	NA	NA	NA	NA	NA	NA	NA	NA	NA	NA	NA	NA	NA	NA
SRR3586060.1.1.5Mss	NA	NA	Plaque	source	Lloyd.Price.etal.2017	NA	NA	NA	NA	NA	NA	NA	NA	NA	NA	NA	NA	NA	NA	NA	NA
SRR3586063.1.1.5Mss	NA	NA	Plaque	source	Lloyd.Price.etal.2017	NA	NA	NA	NA	NA	NA	NA	NA	NA	NA	NA	NA	NA	NA	NA	NA
SRR3586064.1.1.5Mss	NA	NA	Plaque	source	Lloyd.Price.etal.2017	NA	NA	NA	NA	NA	NA	NA	NA	NA	NA	NA	NA	NA	NA	NA	NA
ERR1474568.1.1.5Mss	NA	NA	Saliva	source	Lassalle.etal.2017	NA	NA	NA	NA	NA	NA	NA	NA	NA	NA	NA	NA	NA	NA	NA	NA
ERR1474580.1.1.5Mss	NA	NA	Saliva	source	Lassalle.etal.2017	NA	NA	NA	NA	NA	NA	NA	NA	NA	NA	NA	NA	NA	NA	NA	NA
ERR1474585.1.1.5Mss	NA	NA	Saliva	source	Lassalle.etal.2017	NA	NA	NA	NA	NA	NA	NA	NA	NA	NA	NA	NA	NA	NA	NA	NA
ERR1474586.1.1.5Mss	NA	NA	Saliva	source	Lassalle.etal.2017	NA	NA	NA	NA	NA	NA	NA	NA	NA	NA	NA	NA	NA	NA	NA	NA
SRR7448290.1.1.5Mss	NA	NA	Saliva	source	Aleti.etal.2018	NA	NA	NA	NA	NA	NA	NA	NA	NA	NA	NA	NA	NA	NA	NA	NA
SRR7448291.1.1.5Mss	NA	NA	Saliva	source	Aleti.etal.2018	NA	NA	NA	NA	NA	NA	NA	NA	NA	NA	NA	NA	NA	NA	NA	NA
SRR7448292.1.1.5Mss	NA	NA	Saliva	source	Aleti.etal.2018	NA	NA	NA	NA	NA	NA	NA	NA	NA	NA	NA	NA	NA	NA	NA	NA
SRR7448294.1.1.5Mss	NA	NA	Saliva	source	Aleti.etal.2018	NA	NA	NA	NA	NA	NA	NA	NA	NA	NA	NA	NA	NA	NA	NA	NA
SRR7448307.1.1.5Mss	NA	NA	Saliva	source	Aleti.etal.2018	NA	NA	NA	NA	NA	NA	NA	NA	NA	NA	NA	NA	NA	NA	NA	NA
SRR7448312.1.1.5Mss	NA	NA	Saliva	source	Aleti.etal.2018	NA	NA	NA	NA	NA	NA	NA	NA	NA	NA	NA	NA	NA	NA	NA	NA
SRR1620017.1.1.5Mss	NA	NA	Skin	source	Schmedes.etal.2017	NA	NA	NA	NA	NA	NA	NA	NA	NA	NA	NA	NA	NA	NA	NA	NA
SRR3644405.1.1.5Mss	NA	NA	Skin	source	Loshcher.etal.2015	NA	NA	NA	NA	NA	NA	NA	NA	NA	NA	NA	NA	NA	NA	NA	NA
SRR7687997.1.1.5Mss	NA	NA	Skin	source	Tirosh.etal.2018	NA	NA	NA	NA	NA	NA	NA	NA	NA	NA	NA	NA	NA	NA	NA	NA
SRR7992620.1.1.5Mss	NA	NA	Skin	source	Tirosh.etal.2018	NA	NA	NA	NA	NA	NA	NA	NA	NA	NA	NA	NA	NA	NA	NA	NA
SRR7992621.1.1.5Mss	NA	NA	Skin	source	Tirosh.etal.2018	NA	NA	NA	NA	NA	NA	NA	NA	NA	NA	NA	NA	NA	NA	NA	NA
SRR7992810.1.1.5Mss	NA	NA	Skin	source	Tirosh.etal.2018	NA	NA	NA	NA	NA	NA	NA	NA	NA	NA	NA	NA	NA	NA	NA	NA
ERR2004605.1.1.5Mss	NA	NA	Soil	source	Ren.etal.2018	NA	NA	NA	NA	NA	NA	NA	NA	NA	NA	NA	NA	NA	NA	NA	NA
ERR2004609.1.1.5Mss	NA	NA	Soil	source	Ren.etal.2018	NA	NA	NA	NA	NA	NA	NA	NA	NA	NA	NA	NA	NA	NA	NA	NA
ERR2004615.1.1.5Mss	NA	NA	Soil	source	Ren.etal.2018	NA	NA	NA	NA	NA	NA	NA	NA	NA	NA	NA	NA	NA	NA	NA	NA
SRR5277367.1.1.5Mss	NA	NA	Soil	source	Loshcher.etal.2015	NA	NA	NA	NA	NA	NA	NA	NA	NA	NA	NA	NA	NA	NA	NA	NA
SRR8465122.1.1.5Mss	NA	NA	Soil	source	DOE.JointGenomeInstitute.2017	NA	NA	NA	NA	NA	NA	NA	NA	NA	NA	NA	NA	NA	NA	NA	NA
SRR8465471.1.1.5Mss	NA	NA	Soil	source	DOE.JointGenomeInstitute.2017	NA	NA	NA	NA	NA	NA	NA	NA	NA	NA	NA	NA	NA	NA	NA	NA
