# Supplementary material for: Investigating the demographic history of Japan using ancient oral microbiota
Source: Philos Trans R Soc Lond B Biol Sci. 2020 Oct 5;375(1812):20190578. doi: 10.1098/rstb.2019.0578 (PMC7702792; doi:10.1098/rstb.2019.0578)
Supplement: BED file containing phage, 16S rRNA and rRNA gene regions masked in the Anaerolineaceae sp. oral taxon 439 alignments. [file rstb20190578supp3.bed]

NZ_CP017039.1	131294	163566
NZ_CP017039.1	2685869	2687428
NZ_CP017039.1	2875147	2876403
NZ_CP017039.1	389	463
NZ_CP017039.1	13951	14034
NZ_CP017039.1	14214	14286
NZ_CP017039.1	104547	104621
NZ_CP017039.1	131112	131200
NZ_CP017039.1	220998	221069
NZ_CP017039.1	238268	238340
NZ_CP017039.1	249048	249131
NZ_CP017039.1	445356	445430
NZ_CP017039.1	493870	493943
NZ_CP017039.1	536921	536993
NZ_CP017039.1	537067	537149
NZ_CP017039.1	537231	537303
NZ_CP017039.1	538806	538879
NZ_CP017039.1	701353	701437
NZ_CP017039.1	764119	764199
NZ_CP017039.1	791854	791926
NZ_CP017039.1	864459	864545
NZ_CP017039.1	872961	873034
NZ_CP017039.1	1069743	1069828
NZ_CP017039.1	1108659	1108730
NZ_CP017039.1	1133266	1133338
NZ_CP017039.1	1201174	1201245
NZ_CP017039.1	1248368	1248440
NZ_CP017039.1	1269665	1269738
NZ_CP017039.1	1504873	1504943
NZ_CP017039.1	1526124	1526195
NZ_CP017039.1	1546653	1546725
NZ_CP017039.1	1546751	1546823
NZ_CP017039.1	1578104	1578175
NZ_CP017039.1	1628872	1628943
NZ_CP017039.1	1639645	1639716
NZ_CP017039.1	1656316	1656388
NZ_CP017039.1	1678555	1678627
NZ_CP017039.1	1874845	1874919
NZ_CP017039.1	1895506	1895578
NZ_CP017039.1	2130871	2130942
NZ_CP017039.1	2130957	2131038
NZ_CP017039.1	2296848	2296920
NZ_CP017039.1	2335025	2335106
NZ_CP017039.1	2683495	2683567
NZ_CP017039.1	2683581	2683654
NZ_CP017039.1	2715678	2715750
NZ_CP017039.1	2840037	2840107
NZ_CP017039.1	2865448	2865518
NZ_CP017039.1	2865537	2865609
NZ_CP017039.1	2873017	2873089
NZ_CP017039.1	2873103	2873176
